# Supplementary material for: Hexaraphane Affects the Activation of Hepatic PPARα Signaling: Impact on Plasma Triglyceride Levels and Hepatic Senescence with Aging
Source: Nutrients. 2025 May 23;17(11):1768. doi: 10.3390/nu17111768 (PMC12158025; doi:10.3390/nu17111768)
Supplement: Supplementary file 1 [file nutrients-17-01768-s001.zip]

Archive with 1 entries (1 files):
- nutrients-3551873-supplementary.pdf
